# Supplementary material for: Identification and Analysis of Small Molecule Inhibitors of CRISPR-Cas9 in Human Cells
Source: Cells. 2022 Nov 11;11(22):3574. doi: 10.3390/cells11223574 (PMC9688475; doi:10.3390/cells11223574)
Supplement: Supplementary file 1 [file cells-11-03574-s001.zip]

Archive with 4 entries (4 files):
- Supplementary Figures.pptx
- Supplementary Table S1. ID number of SP series compounds in SPECS website.xlsx
- Supplementary Table S2. List of amplicon sequence data used in this study.xlsx
- Supplementary Table S3. List of oligos sequence used in this study.xlsx
