# Supplementary material for: Identification and Analysis of Small Molecule Inhibitors of CRISPR-Cas9 in Human Cells
Source: Cells. 2022 Nov 11;11(22):3574. doi: 10.3390/cells11223574 (PMC9688475; doi:10.3390/cells11223574)
Supplement: Supplementary file 1 [file cells-11-03574-s001.zip › Supplementary Table S1. ID number of SP series compounds in SPECS website.xlsx]

## Sheet: Sheet1
Supplementary Table S1. ID number of SP series compounds in SPECS website
Name	ID number	Name	ID number
SP1	AF-886/30569002	SP20	AF-886/30564022
SP2	AE-848/31937018	SP21	AF-886/30564051
SP3	AH-262/32491009	SP22	AF-886/30573058
SP4	AG-690/32526036	SP23	AF-886/30754060
SP5	AG-690/32516040	SP24	AF-886/30572064
SP6	AH-262/34334057	SP25	AF-886/30576016
SP7	AH-034/11365018	SP26	AF-886/30752031
SP8	AG-205/08032003	SP27	AE-641/00186020
SP9	AH-262/32491002	SP28	AE-641/00366042
SP10	AF-886/30761042	SP29	AE-641/00558005
SP11	AH-487/10633006	SP30	AA-516/25012042
SP12	AF-886/30564025	SP31	AG-205/40079361
SP13	AF-886/30564043	SP32	AG-205/40023630
SP14	AF-886/30572047	SP33	AF-399/15030048
SP15	AF-886/30576043	SP34	AH-262/01728057
SP16	AF-886/30564016	SP35	AF-399/40634383
SP17	AF-886/30566017	SP36	AF-399/40634370
SP18	AF-886/30572023	SP37	AG-205/40650507
SP19	AH-262/34339022
