# Supplementary material for: Identification and Analysis of Small Molecule Inhibitors of CRISPR-Cas9 in Human Cells
Source: Cells. 2022 Nov 11;11(22):3574. doi: 10.3390/cells11223574 (PMC9688475; doi:10.3390/cells11223574)
Supplement: Supplementary file 1 [file cells-11-03574-s001.zip › Supplementary Table S2. List of amplicon sequence data used in this study.xlsx]

## Sheet: Sheet1
Supplementary Table S2. List of amplicon sequence data used in this study.
Amplicon sequence data name	Target gene	Figure	SRA data name (SRR numbers)	PRJNA numbers
DMSO_EMX1_1_on_target_repeat1	EMX1-1	4b	Fig4_U2OS_DMSO_EMX1_1_on_target_repeat1.fastq (SRR18707514)	PRJNA825343
DMSO_EMX1_1_on_target_repeat2	EMX1-1	4b	Fig4_U2OS_DMSO_EMX1_1_on_target_repeat2.fastq ( SRR18708706)	PRJNA825343
DMSO_EMX1_1_OT#1_repeat1	EMX1-1	4b	Fig4_U2OS_DMSO_EMX1_1_OT#1_repeat1.fastq (SRR18708944)	PRJNA825343
DMSO_EMX1_1_OT#1_repeat2	EMX1-1	4b	Fig4_U2OS_DMSO_EMX1_1_OT#1_repeat2.fastq (SRR18708985)	PRJNA825343
DMSO_EMX1_2_on_target_repeat1	EMX1-2	4e	Fig4_U2OS_DMSO_EMX1_2_on_target_repeat1.fastq (SRR18709414)	PRJNA825343
DMSO_EMX1_2_on_target_repeat2	EMX1-2	4e	Fig4_U2OS_DMSO_EMX1_2_on_target_repeat2.fastq (SRR18711994)	PRJNA825343
DMSO_EMX1_2_OT#1_repeat1	EMX1-2	4e	Fig4_U2OS_DMSO_EMX1_2_OT#1_repeat1.fastq (SRR18711353)	PRJNA825343
DMSO_EMX1_2_OT#1_repeat2	EMX1-2	4e	Fig4_U2OS_DMSO_EMX1_2_OT#1_repeat2.fastq (SRR18710838)	PRJNA825343
DMSO_VEGFA_3_on_target_repeat1	VEGFA-3	4d	Fig4_U2OS_DMSO_VEGFA_3_on_target_repeat1.fastq (SRR18711468)	PRJNA825343
DMSO_VEGFA_3_on_target_repeat2	VEGFA-3	4d	Fig4_U2OS_DMSO_VEGFA_3_on_target_repeat2.fastq (SRR18711255)	PRJNA825343
DMSO_VEGFA_3_OT#1_repeat1	VEGFA-3	4d	Fig4_U2OS_DMSO_VEGFA_3_OT#1_repeat1.fastq (SRR18711180)	PRJNA825343
DMSO_VEGFA_3_OT#1_repeat2	VEGFA-3	4d	Fig4_U2OS_DMSO_VEGFA_3_OT#1_repeat2.fastq (SRR18711352)	PRJNA825343
DMSO_ZSCAN2_on_target_repeat1	ZSCAN2	4c	Fig4_U2OS_DMSO_ZSCAN2_on_target_repeat1.fastq (SRR18710880)	PRJNA825343
DMSO_ZSCAN2_on_target_repeat2	ZSCAN2	4c	Fig4_U2OS_DMSO_ZSCAN2_on_target_repeat2.fastq (SRR18710798)	PRJNA825343
DMSO_ZSCAN2_OT#1_repeat1	ZSCAN2	4c	Fig4_U2OS_DMSO_ZSCAN2_OT#1_repeat1.fastq (SRR18710796)	PRJNA825343
DMSO_ZSCAN2_OT#1_repeat2	ZSCAN2	4c	Fig4_U2OS_DMSO_ZSCAN2_OT#1_repeat2.fastq (SRR18711469 )	PRJNA825343
NO_dox_EMX1_1_on_target_repeat1	EMX1-1	4b	Fig4_U2OS_NO_dox_EMX1_1_on_target_repeat1.fastq (SRR18711995)	PRJNA825343
NO_dox_EMX1_1_on_target_repeat2	EMX1-1	4b	Fig4_U2OS_NO_dox_EMX1_1_on_target_repeat2.fastq (SRR18712150)	PRJNA825343
NO_dox_EMX1_1_OT#1_repeat1	EMX1-1	4b	Fig4_U2OS_NO_dox_EMX1_1_OT#1_repeat1.fastq (SRR18712231)	PRJNA825343
NO_dox_EMX1_1_OT#1_repeat2	EMX1-1	4b	Fig4_U2OS_NO_dox_EMX1_1_OT#1_repeat2.fastq (SRR18712230)	PRJNA825343
NO_dox_EMX1_2_on_target_repeat1	EMX1-2	4e	Fig4_U2OS_NO_dox_EMX1_2_on_target_repeat1.fastq (SRR18712239)	PRJNA825343
NO_dox_EMX1_2_on_target_repeat2	EMX1-2	4e	Fig4_U2OS_NO_dox_EMX1_2_on_target_repeat2.fastq (SRR18712282)	PRJNA825343
NO_dox_EMX1_2_OT#1_repeat1	EMX1-2	4e	Fig4_U2OS_NO_dox_EMX1_2_OT#1_repeat1.fastq (SRR18712320)	PRJNA825343
NO_dox_EMX1_2_OT#1_repeat2	EMX1-2	4e	Fig4_U2OS_NO_dox_EMX1_2_OT#1_repeat2.fastq (SRR18712369)	PRJNA825343
NO_dox_VEGFA_3_on_target_repeat1	VEGFA-3	4d	Fig4_U2OS_NO_dox_VEGFA_3_on_target_repeat1.fastq (SRR18712368)	PRJNA825343
NO_dox_VEGFA_3_on_target_repeat2	VEGFA-3	4d	Fig4_U2OS_NO_dox_VEGFA_3_on_target_repeat2.fastq (SRR18713479)	PRJNA825343
NO_dox_VEGFA_3_OT#1_repeat1	VEGFA-3	4d	Fig4_U2OS_NO_dox_VEGFA_3_OT#1_repeat1.fastq (SRR18713477)	PRJNA825343
NO_dox_VEGFA_3_OT#1_repeat2	VEGFA-3	4d	Fig4_U2OS_NO_dox_VEGFA_3_OT#1_repeat2.fastq (SRR18713534)	PRJNA825343
NO_dox_ZSCAN2_on_target_repeat1	ZSCAN2	4c	Fig4_U2OS_NO_dox_ZSCAN2_on_target_repeat1.fastq (SRR18713540)	PRJNA825343
NO_dox_ZSCAN2_on_target_repeat2	ZSCAN2	4c	Fig4_U2OS_NO_dox_ZSCAN2_on_target_repeat2.fastq (SRR18713541)	PRJNA825343
NO_dox_ZSCAN2_OT#1_repeat1	ZSCAN2	4c	Fig4_U2OS_NO_dox_ZSCAN2_OT#1_repeat1.fastq (SRR18713542)	PRJNA825343
NO_dox_ZSCAN2_OT#1_repeat2	ZSCAN2	4c	Fig4_U2OS_NO_dox_ZSCAN2_OT#1_repeat2.fastq (SRR18713658)	PRJNA825343
SP2_2.5_EMX1_1_on_target_repeat1	EMX1-1	4b	Fig4_U2OS_SP2_2.5_EMX1_1_on_target_repeat1.fastq (SRR18725064)	PRJNA825343
SP2_2.5_EMX1_1_on_target_repeat2	EMX1-1	4b	Fig4_U2OS_SP2_2.5_EMX1_1_on_target_repeat2.fastq (SRR18724460)	PRJNA825343
SP2_2.5_EMX1_1_OT#1_repeat1	EMX1-1	4b	Fig4_U2OS_SP2_2.5_EMX1_1_OT#1_repeat1.fastq (SRR18723884)	PRJNA825343
SP2_2.5_EMX1_1_OT#1_repeat2	EMX1-1	4b	Fig4_U2OS_SP2_2.5_EMX1_1_OT#1_repeat2.fastq (SRR18725096)	PRJNA825343
SP2_2.5_EMX1_2_on_target_repeat1	EMX1-2	4e	Fig4_U2OS_SP2_2.5_EMX1_2_on_target_repeat1.fastq (SRR18725097)	PRJNA825343
SP2_2.5_EMX1_2_on_target_repeat2	EMX1-2	4e	Fig4_U2OS_SP2_2.5_EMX1_2_on_target_repeat2.fastq (SRR18725076)	PRJNA825343
SP2_2.5_EMX1_2_OT#1_repeat1	EMX1-2	4e	Fig4_U2OS_SP2_2.5_EMX1_2_OT#1_repeat1.fastq (SRR18725062)	PRJNA825343
SP2_2.5_EMX1_2_OT#1_repeat2	EMX1-2	4e	Fig4_U2OS_SP2_2.5_EMX1_2_OT#1_repeat2.fastq (SRR18725060)	PRJNA825343
SP2_2.5_VEGFA_3_on_target_repeat1	VEGFA-3	4d	Fig4_U2OS_SP2_2.5_VEGFA_3_on_target_repeat1.fastq (SRR18725061)	PRJNA825343
SP2_2.5_VEGFA_3_on_target_repeat2	VEGFA-3	4d	Fig4_U2OS_SP2_2.5_VEGFA_3_on_target_repeat2.fastq (SRR18725087)	PRJNA825343
SP2_2.5_VEGFA_3_OT#1_repeat1	VEGFA-3	4d	Fig4_U2OS_SP2_2.5_VEGFA_3_OT#1_repeat1.fastq (SRR18725065)	PRJNA825343
SP2_2.5_VEGFA_3_OT#1_repeat2	VEGFA-3	4d	Fig4_U2OS_SP2_2.5_VEGFA_3_OT#1_repeat2.fastq (SRR18725059)	PRJNA825343
SP2_2.5_ZSCAN2_on_target_repeat1	ZSCAN2	4c	Fig4_U2OS_SP2_2.5_ZSCAN2_on_target_repeat1.fastq (SRR18725149)	PRJNA825343
SP2_2.5_ZSCAN2_on_target_repeat2	ZSCAN2	4c	Fig4_U2OS_SP2_2.5_ZSCAN2_on_target_repeat2.fastq (SRR18725086)	PRJNA825343
SP2_2.5_ZSCAN2_OT#1_repeat1	ZSCAN2	4c	Fig4_U2OS_SP2_2.5_ZSCAN2_OT#1_repeat1.fastq (SRR18725058)	PRJNA825343
SP2_2.5_ZSCAN2_OT#1_repeat2	ZSCAN2	4c	Fig4_U2OS_SP2_2.5_ZSCAN2_OT#1_repeat2.fastq (SRR18725092)	PRJNA825343
SP24_0.5_EMX1_1_on_target_repeat1	EMX1-1	4b	Fig4_U2OS_SP24_0.5_EMX1_1_on_target_repeat1.fastq (SRR18725079)	PRJNA825343
SP24_0.5_EMX1_1_on_target_repeat2	EMX1-1	4b	Fig4_U2OS_SP24_0.5_EMX1_1_on_target_repeat2.fastq (SRR18725100)	PRJNA825343
SP24_0.5_EMX1_1_OT#1_repeat1	EMX1-1	4b	Fig4_U2OS_SP24_0.5_EMX1_1_OT#1_repeat1.fastq (SRR18725057)	PRJNA825343
SP24_0.5_EMX1_1_OT#1_repeat2	EMX1-1	4b	Fig4_U2OS_SP24_0.5_EMX1_1_OT#1_repeat2.fastq (SRR18725090)	PRJNA825343
SP24_0.5_EMX1_2_on_target_repeat1	EMX1-2	4e	Fig4_U2OS_SP24_0.5_EMX1_2_on_target_repeat1.fastq (SRR18725078)	PRJNA825343
SP24_0.5_EMX1_2_on_target_repeat2	EMX1-2	4e	Fig4_U2OS_SP24_0.5_EMX1_2_on_target_repeat2.fastq (SRR18725151)	PRJNA825343
SP24_0.5_EMX1_2_OT#1_repeat1	EMX1-2	4e	Fig4_U2OS_SP24_0.5_EMX1_2_OT#1_repeat1.fastq (SRR18725095)	PRJNA825343
SP24_0.5_EMX1_2_OT#1_repeat2	EMX1-2	4e	Fig4_U2OS_SP24_0.5_EMX1_2_OT#1_repeat2.fastq (SRR18725093)	PRJNA825343
SP24_0.5_ZSCAN2_on_target_repeat1	VEGFA-3	4d	Fig4_U2OS_SP24_0.5_ZSCAN2_on_target_repeat1.fastq (SRR18725077)	PRJNA825343
SP24_0.5_ZSCAN2_on_target_repeat2	VEGFA-3	4d	Fig4_U2OS_SP24_0.5_ZSCAN2_on_target_repeat2.fastq (SRR18725067)	PRJNA825343
SP24_0.5_ZSCAN2_OT#1_repeat1	VEGFA-3	4d	Fig4_U2OS_SP24_0.5_ZSCAN2_OT#1_repeat1.fastq (SRR18725088)	PRJNA825343
SP24_0.5_ZSCAN2_OT#1_repeat2	VEGFA-3	4d	Fig4_U2OS_SP24_0.5_ZSCAN2_OT#1_repeat2.fastq (SRR18725066)	PRJNA825343
SP24_1_VEGFA_3_on_target_repeat1	ZSCAN2	4c	Fig4_U2OS_SP24_1_VEGFA_3_on_target_repeat1.fastq (SRR18725063)	PRJNA825343
SP24_1_VEGFA_3_on_target_repeat2	ZSCAN2	4c	Fig4_U2OS_SP24_1_VEGFA_3_on_target_repeat2.fastq (SRR18725068)	PRJNA825343
SP24_1_VEGFA_3_OT#1_repeat1	ZSCAN2	4c	Fig4_U2OS_SP24_1_VEGFA_3_OT#1_repeat1.fastq (SRR18725099)	PRJNA825343
SP24_1_VEGFA_3_OT#1_repeat2	ZSCAN2	4c	Fig4_U2OS_SP24_1_VEGFA_3_OT#1_repeat2.fastq (SRR18725056)	PRJNA825343
