# Supplementary material for: Identification and Analysis of Small Molecule Inhibitors of CRISPR-Cas9 in Human Cells
Source: Cells. 2022 Nov 11;11(22):3574. doi: 10.3390/cells11223574 (PMC9688475; doi:10.3390/cells11223574)
Supplement: Supplementary file 1 [file cells-11-03574-s001.zip › Supplementary Table S3. List of oligos sequence used in this study.xlsx]

## Sheet: sheet
Supplementary Table S3. List of oligos sequence used in this study
In vitro transcription template
In vitro cleavage assays	Sequences (5'-3')
gEGFP-FP-SpCas9	TGTAATACGACTCACTATAGGG
gEGFP-RP-SpCas9	AAAAGCACCGACTCGGTGCCACTTTTTCAAGTTGATAACGGACTAGCCTTATTTTAACTTGCTATTTCTAGCTCTAAAACCCGGCAAGCTGCCCGTGCCCTATAGTGAGTCGTATTACA
crRNA-FP-LbCas12a	TGTAATACGACTCACTATAGGGAAATTTCTACTATTGTA GATGTACATTGCAAGATACTAAA
crRNA-RP-LbCas12a	TTTAGTATCTTGCAATGTACATCTACAATAGTAGAAATTTCCCTATAGTGAGTCGTATTACA
guide RNA sequences (PAM is in bold) are listed below:
H2AX-gRNA	5’-CTCGCTAGCATGTCGGGCCGCGG-3’
PITCh-gRNA	5’-GCATCGTACGCGTACGTGTTTGG-3’
PCR primer sequences used to verify successful SFB-EGFP KI are listed below.
H2AX-junction-F	5’-GGCGTCTGTTCTAGTGTTTGAG-3’
H2AX-junction-R	5’-GATTCGCGTCTTCTTGTTGTC-3’
guide RNA sequences (PAM is in bold)
EMX1-1 on-target gRNA	5’-GAGTCCGAGCAGAAGAAGAAGGG-3’
EMX1-1 off-target gRNA	5’-GAGTTAGAGCAGAAGAAGAAAGG-3’
EMX1-2 on-target gRNA	5’-GTCACCTCCAATGACTAGGGTGG-3’
EMX1-2 off-target gRNA	5’- ATCACTTCCAATGACTAAGACGG-3’
VEGFA-3 on-target gRNA	5’-GGTGAGTGAGTGTGTGCGTGTGG-3’
VEGFA-3 off-target gRNA	5’-GCTGAGTGAGTGTATGCGTGTGG-3’
ZSCAN2 on-target gRNA	5’-GTGCGGCAAGAGCTTCAGCCGGG-3’
ZSCAN2 off-target gRNA	5’-GTGTGGCAAGGGCTTCAGCCAGG-3’
Primer sequences of PCR:
EMX1-1 on-target F	5’-CGATGTCCTCCCCATTGGCCTG-3’
EMX1-1 on-target R	5’-GGAGCAGCTGGTCAGAGGGG-3’
EMX1-1 off-target F	5’-GCTTTTATACCATCTTGGGGTTACAG-3’
EMX1-1 off-target R	5’-GTGGGGAGATTTGCATCTGTGGAGG-3’
EMX1-2 on-target F	5’-CCAAAGCCTGGCCAGGGAGTG-3’
EMX1-2 on-target R	5’-GCCCAGGTGAAGGTGTGGTTCC-3’
EMX1-2 off-target F	5’-CCATCTGAGTCAGCCAGCCTTGTC-3’
EMX1-2 off-target R	5’-AGGCAAAGATCTAGGACCTGGATGG-3’
VEGFA-3 on-target F	5’-GGGGAGAGGGACACACAGAT-3’
VEGFA-3 on-target R	5’-TCCAAAGCCCATTCCCTCTT-3’
VEGFA-3 off-target F	5’-CTCCTTTGAGGTTCATCCCCC-3’
VEGFA-3 off-target R	5’-GGTTAGGAGAGCTGGCTTGG-3’
ZSCAN2 on-target F	5’-TCCAGCTAAAGCCTTTCCCACAC-3’
ZSCAN2 on-target R	5’-GAGTGCCTGACATGTGGGGAGAG-3’
ZSCAN2 off-target F	5’-ACCGTATCAGTGTGATGCATGTGGT-3’
ZSCAN2 off-target R	5’-GAACTCTCTGATGCACCTGAAGGCTG-3’
Primers for fluorescence polarization Sequences (5'-3')
gRNA-RP-SpCas9	AAAAGCACCGACTCGGTGCCACTTTTTCAAGTTGATAACGGACTAGCCTTATTTTAACTTGCTATTTCTAGCTCTAAAACCCTAGGTGGTTCCTCTTCCCTATAGTGAGTCGTATTACA
gRNA-FP-SpCas9	TGTAATACGACTCACTATAGGG
FITC-DNA-top	GGCTGGACCACGCGGGAAAATCCACCTAGGTGGTTCCTCTTCGGATGTTCCATTTCCCTGGTGGTGGTGGTGGTGGTGGTGGTGGTGGTGGTGG/36-FITC
FITC(PAM)-DNA-bottom	GGGAAATGGAACATCCGAAGAGGAACCACCTAGGTGGATTTTCCCGCGTGGTCCAGCC
PAM-DNA-top	GGCTGGACCACGCGGGAAAATCCACCTAGGTGGTTCCTCTTCGGATGTTCCATTTCCCTGGTGGTGGTGGTGGTGGTGGTGGTGGTGGTGGTGG
